# Supplementary material for: Tgfbr2 in Dental Pulp Cells Guides Neurite Outgrowth in Developing Teeth
Source: Front Cell Dev Biol. 2022 Feb 21;10:834815. doi: 10.3389/fcell.2022.834815 (PMC8901236; doi:10.3389/fcell.2022.834815)
Supplement: Supplementary file 1 [file Table3.XLSX]

## Sheet: Sheet1
Supplemental Table 3. Genes involved in axon projection are regulated by Tgfbr2 in the P7 DP. Transcriptomes were identified from the RNA-Seq data (genes with a ≥1.5-fold difference compared to control mice). The Panther gene ontology analysis identified the listed transcriptomes using the Panther GO biological process with a Fisher’s exact test.
Neuronal genes identified as overrepresented by Panther	Fold change Tgfbr2cko:Osterix-Cre control, P<0.05	regulation of nervous system development (GO:0051960)	positive regulation of nervous system development (GO:0051962)	regulation of nervous system process (GO:0031644)	positive regulation of nervous system process (GO:0031646)	axon development (GO:0061564)	positive regulation of axonogenesis (GO:0050772)	neuron projection development (GO:0031175)	regulation of neuron projection development (GO:0010975)	neuron projection morphogenesis (GO:0048812)	axon guidance (GO:0007411)	neuron projection guidance (GO:0097485)	semaphorin-plexin signaling pathway involved in axon guidance (GO:1902287)	semaphorin-plexin signaling pathway involved in neuron projection guidance (GO:1902285)
ACP3	3.58			X
ARC	0.27								X
ATF5	0.56	X							X
BCAN	0.33							X		X
BCL11A	1.59	X	X				X		X
BEX1	1.62	X	X			X		X
BTG2	0.71							X
CACNB3	0.72			X
CAMK1D	1.54								X
CCDC141	1.81					X		X		X	X	X
CCK	1.5			X	X	X		X		X
Cd24a	2.09	X						X	X
CD38	0.52								X
CD44	1.53							X
CDH23	2.05							X
CLU	2.5							X		X
CNR1	1.52					X		X	X
CNTN4	0.64					X		X		X	X	X
CNTN6	1.59					X		X		X	X	X
COBL	1.53					X		X	X	X
COL25A1	1.78					X		X		X
CRABP2	1.64	X	X				X		X
CRMP1	0.26					X		X	X	X	X	X
CTHRC1	3.57							X
CTNND2	0.63							X		X
CTSC	0.63	X		X
CTSS	1.91			X
CX3CL1	0.41	X	X						X
CXCL12	0.65	X	X			X	X	X	X	X	X	X
DAB1	0.4	X						X	X
DAB2	0.51								X
DIXDC1	0.68	X	X				X		X
DKK1	2.39	X							X
DLGAP3	0.35			X
DLL4	0.51	X
E2F1	1.53	X	X
EDNRA	0.63					X		X		X	X	X	X	X
EDNRB	0.63			X
EFEMP1	3.49								X
EGR2	0.32	X	X	X	X	X		X		X	X	X
EPHB1	1.96	X	X			X		X		X	X	X
EPOR	0.58								X
ETV5	2.04	X	X
F2R	1.74			X
FAT3	1.52								X
FCGR2B	0.31							X
FGFR2	1.71					X		X		X
FKBP1B	0.7								X
GAS7	0.57							X		X
GFRA1	7.13							X
GPC2	1.54								X
HEYL	0.51	X
ID1	1.56	X							X
IL1RAP	1.91	X	X						X
ITGA2	1.87			X	X
JAM2	0.41	X							X
KLK8	1.53	X		X
LRRN1	1.63	X	X	X				X	X	X
LRRTM1	1.6	X	X
LST1	0.54							X
MAP6	1.66	X	X				X	X	X	X
MBP	1.51	X							X
MME	0.64	X	X
MYC	1.56	X	X
MYO5B	0.48	X	X				X	X	X	X
MYPN	0.32					X		X		X	X	X
NCMAP	0.25	X		X	X
NDNF	1.99								X
NDRG4	0.43								X
NEDD4L	1.7								X
NGFR	0.53	X		X	X	X		X	X	X	X	X
NOTCH3	0.71					X		X		X	X	X
NPTX2	1.62			X
NRP1	0.68	X	X			X	X	X	X	X	X	X	X	X
NUMBL	0.73	X	X			X		X	X	X
PHACTR1	1.52							X		X
PHGDH	1.62							X
PLXNA2	0.75	X	X			X	X	X	X	X	X	X	X	X
PLXNA4	2.86	X	X			X	X	X	X	X	X	X	X	X
PLXND1	0.69	X	X			X	X	X	X	X	X	X	X	X
PRTG	0.56	X				X		X		X	X	X
PTK2B	2.09			X				X	X
RAC2	0.51					X		X		X	X	X
RGS4	0.43			X
RTN4RL1	1.61					X		X	X	X	X	X
RXRG	2.18	X
SEMA3F	1.64	X				X		X	X	X	X	X	X	X
SEMA4A	0.67	X	X			X		X	X	X	X	X
SEMA7A	0.26	X	X			X	X	X	X	X	X	X
SFRP2	1.81								X
SKIL	0.61	X	X				X		X
SLC8A3	2.58			X
SLC9A3R1	0.37							X
SLITRK6	0.68	X	X			X		X		X
SMARCD3	0.72	X	X
SRGAP2	0.69							X		X
SRPX2	1.64	X	X
TAC1	2.42			X	X
TEC	0.68					X		X		X	X	X
TGFB1	0.6	X	X
TGM2	0.44	X	X
THBS4	1.61							X		X
TLR4	0.58			X
TMEM100	1.73			X
TMEM108	2.4			X				X		X
TNFRSF1B	0.58	X	X	X	X
TNFRSF12A	0.53	X	X				X		X
TNN	1.54					X		X		X
TP73	2.58	X	X
TPBG	1.72	X	X					X		X
TPPP	2.16	X		X	X
TREM2	2.53	X
TSKU	1.58					X		X	X	X
TSPAN2	0.56					X		X
UNC13B	1.58			X	X
USH1C	1.53							X
TOTAL COUNT	1.53	52	34	25	9	33	13	58	46	42	22	22	6	6
